# Supplementary material for: Comparison of regression for blood ALP levels using methods of the Japan Society of Clinical Chemistry and the International Federation of Clinical Chemistry and Laboratory Medicine in bovine, canine, feline, and human testing
Source: PLoS One. 2021 Jun 16;16(6):e0253396. doi: 10.1371/journal.pone.0253396 (PMC8208544; doi:10.1371/journal.pone.0253396)
Supplement: S1 Dataset — (XLSX) [file pone.0253396.s002.xlsx]

## Sheet: Fig 1
Unit: U/l
Bovine						Canine						Feline						Human
ALP_JSCC	ALP_IFCC	IFCC value estimated using regression formula	residual	(residual Ave. -residual)^2	standardized residuals	ALP_JSCC	ALP_IFCC	IFCC value estimated using regression formula	residual	(residual Ave. -residual)^2	standardized residuals	ALP_JSCC	ALP_IFCC	IFCC value estimated using regression formula	residual	(residual Ave. -residual)^2	standardized residuals	ALP_JSCC	ALP_IFCC	予測IFCC	residual	(residual Ave. -residual)^2	standardized residuals
28	11	10.736	0.264	0.0737918	0.133532	15	5	12.937	-7.937	56.5376	-0.514107	15	5	5.802	-0.802	0.637207	-0.27008	89	37	32.952	4.048	16.4821	0.611781
30	10	11.494	-1.494	2.20925	-0.755672	15	5	12.937	-7.937	56.5376	-0.514107	19	7	7.234	-0.234	0.0530162	-0.0788014	92	33	33.963	-0.963	0.904743	-0.14554
37	14	14.147	-0.147	0.0194194	-0.0743532	43	14	21.029	-7.029	43.7073	-0.455293	20	8	7.592	0.408	0.169536	0.137397	112	40	40.703	-0.703	0.47773	-0.106246
37	14	14.147	-0.147	0.0194194	-0.0743532	53	18	23.919	-5.919	30.2626	-0.383394	30	11	11.172	-0.172	0.0283089	-0.0579224	121	44	43.736	0.264	0.0760767	0.0398988
44	17	16.8	0.2	0.0431171	0.101161	84	27	32.878	-5.878	29.8132	-0.380739	31	12	11.53	0.47	0.224437	0.158276	122	43	44.073	-1.073	1.1261	-0.162164
45	16	17.179	-1.179	1.37207	-0.596343	89	30	34.323	-4.323	15.2502	-0.280016	32	11	11.888	-0.888	0.781902	-0.299041	122	43	44.073	-1.073	1.1261	-0.162164
48	17	18.316	-1.316	1.71179	-0.665638	92	25	35.19	-10.19	95.4949	-0.660042	34	12	12.604	-0.604	0.360303	-0.203402	123	49	44.41	4.59	21.1767	0.693695
49	18	18.695	-0.695	0.472455	-0.351534	96	32	36.346	-4.346	15.4303	-0.281506	40	15	14.752	0.248	0.0633768	0.083516	123	45	44.41	0.59	0.362187	0.0891677
49	18	18.695	-0.695	0.472455	-0.351534	96	35	36.346	-1.346	0.861459	-0.0871851	40	15	14.752	0.248	0.0633768	0.083516	126	45	45.421	-0.421	0.167428	-0.0636265
49	18	18.695	-0.695	0.472455	-0.351534	101	33	37.791	-4.791	19.1244	-0.31033	41	15	15.11	-0.11	0.0112896	-0.0370434	136	49	48.791	0.209	0.0487615	0.0315865
51	19	19.453	-0.453	0.19834	-0.229129	103	35	38.369	-3.369	8.70928	-0.218222	44	15	16.184	-1.184	1.393	-0.398721	141	58	50.476	7.524	56.7886	1.13712
52	19	19.832	-0.832	0.679559	-0.420829	110	37	40.392	-3.392	8.84556	-0.219712	45	16	16.542	-0.542	0.289716	-0.182523	142	46	50.813	-4.813	23.0513	-0.727397
52	21	19.832	1.168	1.38214	0.590779	112	37	40.97	-3.97	12.6178	-0.257151	45	17	16.542	0.458	0.213211	0.154235	146	48	52.161	-4.161	17.2157	-0.628859
53	20	20.211	-0.211	0.0413526	-0.106725	113	37	41.259	-4.259	14.7544	-0.27587	49	18	17.974	0.026	0.000884918	0.00875571	147	52	52.498	-0.498	0.236371	-0.0752636
53	19	20.211	-1.211	1.44806	-0.612529	114	40	41.548	-1.548	1.27723	-0.100269	53	20	19.406	0.594	0.357302	0.200034	150	52	53.509	-1.509	2.24155	-0.228058
54	19	20.59	-1.59	2.50384	-0.804229	117	37	42.415	-5.415	24.9715	-0.350749	54	20	19.764	0.236	0.0574789	0.0794749	153	54	54.52	-0.52	0.258247	-0.0785885
55	20	20.969	-0.969	0.9242	-0.490124	117	41	42.415	-1.415	0.994304	-0.0916545	54	21	19.764	1.236	1.53697	0.416233	153	52	54.52	-2.52	6.29097	-0.380852
55	21	20.969	0.031	0.00149356	0.0156799	118	39	42.704	-3.704	10.7988	-0.239921	56	20	20.48	-0.48	0.226816	-0.161644	159	57	56.542	0.458	0.220731	0.0692183
55	21	20.969	0.031	0.00149356	0.0156799	119	40	42.993	-2.993	6.63139	-0.193867	57	20	20.838	-0.838	0.695977	-0.282203	161	64	57.216	6.784	46.1832	1.02528
57	21	21.727	-0.727	0.517469	-0.36772	120	41	43.282	-2.282	3.47505	-0.147813	60	21	21.912	-0.912	0.824922	-0.307123	161	57	57.216	-0.216	0.0416895	-0.0326445
57	23	21.727	1.273	1.64006	0.643889	127	45	45.305	-0.305	0.0127355	-0.0197559	68	26	24.776	1.224	1.50736	0.412192	168	69	59.575	9.425	89.0536	1.42442
57	23	21.727	1.273	1.64006	0.643889	129	46	45.883	0.117	0.286067	0.0075785	69	25	25.134	-0.134	0.0169657	-0.0451256	172	61	60.923	0.077	0.00788899	0.0116371
58	22	22.106	-0.106	0.0096734	-0.0536153	132	40	46.75	-6.75	40.0961	-0.437221	70	25	25.492	-0.492	0.23839	-0.165685	172	61	60.923	0.077	0.00788899	0.0116371
58	21	22.106	-1.106	1.20638	-0.55942	134	44	47.328	-3.328	8.46896	-0.215566	70	25	25.492	-0.492	0.23839	-0.165685	173	54	61.26	-7.26	52.5361	-1.09722
59	24	22.485	1.515	2.31845	0.766294	134	43	47.328	-4.328	15.2893	-0.28034	72	24	26.208	-2.208	4.85873	-0.743562	173	62	61.26	0.74	0.565233	0.111837
59	24	22.485	1.515	2.31845	0.766294	135	46	47.617	-1.617	1.43796	-0.104739	75	28	27.282	0.718	0.52092	0.241792	175	67	61.934	5.066	25.7843	0.765633
60	22	22.864	-0.864	0.733341	-0.437015	139	46	48.773	-2.773	5.54672	-0.179617	75	27	27.282	-0.282	0.0774244	-0.0949657	177	62	62.608	-0.608	0.355431	-0.0918881
62	24	23.622	0.378	0.148723	0.191194	139	42	48.773	-6.773	40.3879	-0.438711	76	27	27.64	-0.64	0.404817	-0.215525	177	72	62.608	9.392	88.4318	1.41943
62	23	23.622	-0.622	0.37743	-0.31461	142	47	49.64	-2.64	4.93794	-0.171002	82	30	29.788	0.212	0.046547	0.0713927	179	74	63.282	10.718	115.129	1.61983
63	26	24.001	1.999	4.02663	1.0111	144	46	50.218	-4.218	14.4411	-0.273215	83	29	30.146	-1.146	1.30474	-0.385925	180	62	63.619	-1.619	2.58303	-0.244682
64	24	24.38	-0.38	0.138647	-0.192206	145	52	50.507	1.493	3.65135	0.0967069	86	34	31.22	2.78	7.74925	0.936187	180	60	63.619	-3.619	13.0117	-0.546946
65	26	24.759	1.241	1.55912	0.627703	159	53	54.553	-1.553	1.28856	-0.100593	86	32	31.22	0.78	0.61426	0.262671	180	65	63.619	1.381	1.93995	0.208713
65	24	24.759	-0.759	0.564532	-0.383905	163	53	55.709	-2.709	5.24936	-0.175471	86	29	31.22	-2.22	4.91177	-0.747603	182	64	64.293	-0.293	0.0790622	-0.0442816
65	23	24.759	-1.759	3.06724	-0.88971	164	56	55.998	0.002	0.176276	0.000129547	87	30	31.578	-1.578	2.47827	-0.531404	182	74	64.293	9.707	94.4555	1.46704
65	28	24.759	3.241	10.5537	1.63931	169	57	57.443	-0.443	0.000632429	-0.0286947	88	34	31.936	2.064	4.27558	0.695068	182	58	64.293	-6.293	39.4532	-0.951072
69	26	26.275	-0.275	0.0714779	-0.139096	176	55	59.466	-4.466	16.3875	-0.289279	90	33	32.652	0.348	0.123726	0.117192	183	65	64.63	0.37	0.145787	0.0559187
69	26	26.275	-0.275	0.0714779	-0.139096	178	60	60.044	-0.044	0.139765	-0.00285003	91	33	33.01	-0.01	3.90928e-05	-0.00336758	185	63	65.304	-2.304	5.25409	-0.348207
69	26	26.275	-0.275	0.0714779	-0.139096	190	66	63.512	2.488	8.44397	0.161157	91	33	33.01	-0.01	3.90928e-05	-0.00336758	187	64	65.978	-1.978	3.86586	-0.298939
69	25	26.275	-1.275	1.60618	-0.6449	194	63	64.668	-1.668	1.56287	-0.108042	93	31	33.726	-2.726	7.41066	-0.918002	187	67	65.978	1.022	1.06878	0.154457
72	28	27.412	0.588	0.354795	0.297413	194	56	64.668	-8.668	68.0649	-0.561457	93	34	33.726	0.274	0.0771437	0.0922717	188	77	66.315	10.685	114.422	1.61484
72	27	27.412	-0.412	0.163502	-0.208391	196	64	65.246	-1.246	0.685829	-0.0807078	95	33	34.442	-1.442	2.06857	-0.485605	190	64	66.989	-2.989	8.8636	-0.451733
72	27	27.412	-0.412	0.163502	-0.208391	200	68	66.402	1.598	4.06366	0.103508	97	36	35.158	0.842	0.715289	0.28355	194	80	68.337	11.663	136.301	1.76265
73	28	27.791	0.209	0.0469357	0.105713	200	64	66.402	-2.402	3.93684	-0.155586	101	36	36.59	-0.59	0.343692	-0.198687	197	70	69.348	0.652	0.440657	0.0985379
74	28	28.17	-0.17	0.0263586	-0.0859867	204	72	67.558	4.442	23.6182	0.287724	101	35	36.59	-1.59	2.5162	-0.535445	198	70	69.685	0.315	0.106811	0.0476065
74	26	28.17	-2.17	4.67577	-1.0976	207	71	68.425	2.575	8.95716	0.166792	105	36	38.022	-2.022	4.07334	-0.680925	199	72	70.022	1.978	3.95938	0.298939
75	28	28.549	-0.549	0.293064	-0.277687	209	74	69.003	4.997	29.3206	0.323673	108	42	39.096	2.904	8.455	0.977945	199	69	70.022	-1.022	1.02046	-0.154457
76	31	28.928	2.072	4.32493	1.04803	210	71	69.292	1.708	4.51925	0.110633	109	38	39.454	-1.454	2.10323	-0.489646	199	71	70.022	0.978	0.979744	0.147807
77	30	29.307	0.693	0.490906	0.350522	211	70	69.581	0.419	0.700321	0.0271401	116	42	41.96	0.04	0.00191385	0.0134703	201	71	70.696	0.304	0.0997423	0.045944
78	29	29.686	-0.686	0.460163	-0.346982	213	70	70.159	-0.159	0.0670043	-0.010299	119	44	43.034	0.966	0.94041	0.325308	202	79	71.033	7.967	63.6616	1.20407
79	29	30.065	-1.065	1.118	-0.538682	225	78	73.627	4.373	22.9523	0.283255	119	46	43.034	2.966	8.8194	0.998824	202	72	71.033	0.967	0.958089	0.146144
79	30	30.065	-0.065	0.00328942	-0.0328773	226	72	73.916	-1.916	2.24445	-0.124106	123	46	44.466	1.534	2.36467	0.516587	202	69	71.033	-2.033	4.08517	-0.307251
79	28	30.065	-2.065	4.2327	-1.04449	232	80	75.65	4.35	22.7324	0.281765	123	49	44.466	4.534	20.5912	1.52686	206	68	72.381	-4.381	19.0897	-0.662108
79	30	30.065	-0.065	0.00328942	-0.0328773	240	85	77.962	7.038	55.5897	0.455876	125	44	45.182	-1.182	1.38828	-0.398048	208	74	73.055	0.945	0.915505	0.142819
81	31	30.823	0.177	0.0340943	0.0895274	240	83	77.962	5.038	29.7663	0.326329	125	45	45.182	-0.182	0.0317739	-0.0612899	208	73	73.055	-0.055	0.00186451	-0.00831224
85	31	32.339	-1.339	1.7725	-0.677272	241	80	78.251	1.749	4.69525	0.113289	127	46	45.898	0.102	0.0111825	0.0343493	211	74	74.066	-0.066	0.00293547	-0.00997469
87	32	33.097	-1.097	1.18669	-0.554867	253	82	81.719	0.281	0.488394	0.0182014	138	51	49.836	1.164	1.36363	0.391986	212	86	74.403	11.597	134.765	1.75267
88	33	33.476	-0.476	0.219355	-0.240763	255	91	82.297	8.703	83.1899	0.563724	138	49	49.836	-0.836	0.692644	-0.28153	214	75	75.077	-0.077	0.00424843	-0.0116371
89	34	33.855	0.145	0.023301	0.0733416	259	81	83.453	-2.453	4.14183	-0.158889	140	50	50.552	-0.552	0.300581	-0.18589	215	76	75.414	0.586	0.357389	0.0885632
89	34	33.855	0.145	0.023301	0.0733416	267	92	85.765	6.235	44.2604	0.403863	141	50	50.91	-0.91	0.821293	-0.30645	217	76	76.088	-0.088	0.00580339	-0.0132996
90	37	34.234	2.766	7.69312	1.39905	271	85	86.921	-1.921	2.25945	-0.12443	141	53	50.91	2.09	4.38378	0.703824	220	78	77.099	0.901	0.83324	0.13617
90	35	34.234	0.766	0.598529	0.387446	275	91	88.077	2.923	11.1613	0.189333	146	55	52.7	2.3	5.30725	0.774543	220	79	77.099	1.901	3.65888	0.287301
93	35	35.371	-0.371	0.132026	-0.187653	280	102	89.522	12.478	166.303	0.808244	150	55	54.132	0.868	0.759944	0.292306	222	79	77.773	1.227	1.53467	0.185439
94	36	35.75	0.25	0.0663817	0.126451	282	84	90.1	-6.1	32.2868	-0.395118	165	57	59.502	-2.502	6.24127	-0.842568	224	70	78.447	-8.447	71.1523	-1.27661
95	37	36.129	0.871	0.77202	0.440556	282	89	90.1	-1.1	0.465326	-0.0712509	170	60	61.292	-1.292	1.65959	-0.435091	224	79	78.447	0.553	0.319022	0.0835758
95	36	36.129	-0.129	0.0147267	-0.0652488	303	84	96.169	-12.169	138.089	-0.788229	170	60	61.292	-1.292	1.65959	-0.435091	225	79	78.784	0.216	0.051902	0.0326445
96	42	36.508	5.492	30.2461	2.77788	307	102	97.325	4.675	25.9371	0.302816	175	68	63.082	4.918	24.2236	1.65618	225	78	78.784	-0.784	0.596262	-0.118487
99	39	37.645	1.355	1.85681	0.685365	308	100	97.614	2.386	7.86159	0.15455	186	69	67.02	1.98	3.93525	0.666781	226	77	79.121	-2.121	4.44864	-0.32055
103	45	39.161	5.839	34.1833	2.95339	308	106	97.614	8.386	77.5078	0.543191	190	69	68.452	0.548	0.304425	0.184543	229	86	80.132	5.868	34.5723	0.886841
104	39	39.54	-0.54	0.2834	-0.273134	313	101	99.059	1.941	5.56418	0.125725	196	77	70.6	6.4	41.008	2.15525	230	73	80.469	-7.469	55.6095	-1.1288
105	40	39.919	0.081	0.00785821	0.0409701	362	109	113.22	-4.22	14.4563	-0.273344	200	74	72.032	1.968	3.88779	0.66274	234	79	81.817	-2.817	7.86903	-0.425738
106	41	40.298	0.702	0.503598	0.355075	375	110	116.977	-6.977	43.0224	-0.451925	211	71	75.97	-4.97	24.6637	-1.67369	234	96	81.817	14.183	201.493	2.1435
106	39	40.298	-1.298	1.66501	-0.656534	394	129	122.468	6.532	48.3004	0.423101	212	73	76.328	-3.328	11.0507	-1.12073	236	97	82.491	14.509	210.854	2.19277
108	39	41.056	-2.056	4.19575	-1.03993	397	131	123.335	7.665	65.3325	0.496489	217	78	78.118	-0.118	0.0130536	-0.0397374	237	66	82.828	-16.828	282.784	-2.54324
109	41	41.435	-0.435	0.182631	-0.220025	409	143	126.803	16.197	276.053	1.04914	218	79	78.476	0.524	0.278518	0.176461	240	84	83.839	0.161	0.0298668	0.0243322
109	38	41.435	-3.435	11.7468	-1.73744	415	143	128.537	14.463	221.44	0.936819	219	77	78.834	-1.834	3.34982	-0.617614	241	74	84.176	-10.176	103.311	-1.53792
111	45	42.193	2.807	7.92224	1.41979	417	146	129.115	16.885	299.389	1.0937	220	75	79.192	-4.192	17.5415	-1.41169	242	82	84.513	-2.513	6.2559	-0.379794
115	45	43.709	1.291	1.68648	0.652993	451	140	138.941	1.059	2.18109	0.0685952	223	79	80.266	-1.266	1.59328	-0.426336	246	87	85.861	1.139	1.32439	0.172139
116	43	44.088	-1.088	1.16716	-0.550315	488	163	149.634	13.366	189.995	0.865763	225	79	80.982	-1.982	3.91348	-0.667454	249	79	86.872	-7.872	61.7824	-1.18971
116	43	44.088	-1.088	1.16716	-0.550315	530	172	161.772	10.228	113.334	0.662504	235	85	84.562	0.438	0.195141	0.1475	250	88	87.209	0.791	0.64452	0.119545
117	45	44.467	0.533	0.292299	0.269594	532	174	162.35	11.65	145.633	0.754611	245	88	88.142	-0.142	0.0191137	-0.0478196	253	85	88.22	-3.22	10.2924	-0.486644
124	51	47.12	3.88	15.1138	1.96252	535	185	163.217	21.783	492.878	1.41096	247	82	88.858	-6.858	46.9808	-2.30949	255	90	88.894	1.106	1.24952	0.167152
125	50	47.499	2.501	6.29331	1.26502	537	159	163.795	-4.795	19.1594	-0.310589	251	92	90.29	1.71	2.93693	0.575856	256	87	89.231	-2.231	4.92476	-0.337175
128	47	48.636	-1.636	2.65153	-0.827496	538	167	164.084	2.916	11.1146	0.18888	253	88	91.006	-3.006	9.01352	-1.01229	259	106	90.242	15.758	248.687	2.38153
128	49	48.636	0.364	0.138121	0.184113	549	184	167.263	16.737	294.289	1.08411	257	93	92.438	0.562	0.32007	0.189258	260	90	90.579	-0.579	0.321693	-0.0875053
130	51	49.394	1.606	2.60386	0.812322	581	171	176.511	-5.511	25.9402	-0.356967	268	99	96.376	2.624	6.90506	0.883653	263	76	91.59	-15.59	242.68	-2.35614
131	49	49.773	-0.773	0.585766	-0.390987	598	213	181.424	31.576	1023.61	2.04529	273	100	98.166	1.834	3.37732	0.617614	264	102	91.927	10.073	101.704	1.52235
133	49	50.531	-1.531	2.32061	-0.774386	605	170	183.447	-13.447	169.759	-0.871009	277	102	99.598	2.402	5.78762	0.808893	267	91	92.938	-1.938	3.71017	-0.292893
134	49	50.91	-1.91	3.61895	-0.966086	617	164	186.915	-22.915	506.122	-1.48429	278	93	99.956	-6.956	48.3338	-2.34249	272	86	94.623	-8.623	74.1524	-1.30321
134	53	50.91	2.09	4.40012	1.05713	642	219	194.14	24.86	638.97	1.61027	279	107	100.314	6.686	44.7527	2.25156	274	89	95.297	-6.297	39.5035	-0.951676
139	54	52.805	1.195	1.44636	0.604436	654	196	197.608	-1.608	1.41645	-0.104156	282	96	101.388	-5.388	28.9902	-1.81445	287	97	99.678	-2.678	7.10852	-0.404731
139	52	52.805	-0.805	0.635773	-0.407172	717	203	215.815	-12.815	153.689	-0.830073	282	104	101.388	2.612	6.84214	0.879612	296	83	102.711	-19.711	388.058	-2.97896
139	52	52.805	-0.805	0.635773	-0.407172	736	264	221.306	42.694	1858.63	2.76544	287	103	103.178	-0.178	0.0303639	-0.0599429	305	89	105.744	-16.744	279.966	-2.53055
139	52	52.805	-0.805	0.635773	-0.407172	745	226	223.907	2.093	6.30438	0.135571	288	106	103.536	2.464	6.08978	0.829772	315	101	109.114	-8.114	65.6453	-1.22628
140	51	53.184	-2.184	4.73651	-1.10468	780	223	234.022	-11.022	112.448	-0.713934	291	111	104.61	6.39	40.88	2.15188	317	108	109.788	-1.788	3.15482	-0.270224
145	57	55.079	1.921	3.71968	0.97165	798	222	239.224	-17.224	282.447	-1.11566	310	108	111.412	-3.412	11.6162	-1.14902	321	113	111.136	1.864	3.5187	0.28171
146	58	55.458	2.542	6.5007	1.28575	935	254	278.817	-24.817	595.318	-1.60748	314	104	112.844	-8.844	78.1501	-2.97829	323	113	111.81	1.19	1.44437	0.179847
151	55	57.353	-2.353	5.50068	-1.19016	935	273	278.817	-5.817	29.1508	-0.376788	349	129	125.374	3.626	13.1751	1.22108	326	102	112.821	-10.821	116.838	-1.6354
153	58	58.111	-0.111	0.0106819	-0.0561443	936	301	279.106	21.894	497.819	1.41815	350	132	125.732	6.268	39.3348	2.1108	339	120	117.202	2.798	7.89509	0.422867
153	60	58.111	1.889	3.59727	0.955464	1108	367	328.814	38.186	1490.26	2.47344	352	135	126.448	8.552	73.2008	2.87995	357	143	123.268	19.732	389.818	2.98213
160	61	60.764	0.236	0.0593636	0.11937	1235	334	365.517	-31.517	967.157	-2.04147	352	126	126.448	-0.448	0.19736	-0.150868	388	128	133.715	-5.715	32.5263	-0.863718
162	60	61.522	-1.522	2.29327	-0.769834	1249	328	369.563	-41.563	1692.92	-2.69218	364	137	130.744	6.256	39.1844	2.10676			residual Ave.	-0.01182
167	60	63.417	-3.417	11.6237	-1.72833	1315	390	388.637	1.363	3.17143	0.0882863	403	141	144.706	-3.706	13.7067	-1.24802				residual SD	6.61674
178	78	67.586	10.414	108.611	5.26745	1370	403	404.532	-1.532	1.24133	-0.099233	534	181	191.604	-10.604	112.365	-3.57098
194	71	73.65	-2.65	6.98203	-1.34038	1463	409	431.409	-22.409	483.611	-1.45151			residual Ave.	-0.00374757
200	75	75.924	-0.924	0.839704	-0.467363	1479	404	436.033	-32.033	999.518	-2.07489				residual SD	2.96949
200	75	75.924	-0.924	0.839704	-0.467363	1506	393	443.836	-50.836	2541.99	-3.29283
202	80	76.682	3.318	11.0599	1.67826	1529	418	450.483	-32.483	1028.17	-2.10404
213	80	80.851	-0.851	0.711245	-0.430439	1615	555	475.337	79.663	6412.94	5.16005
224	89	85.02	3.98	15.9013	2.0131			residual Ave.	-0.417852
228	82	86.536	-4.536	20.506	-2.29433				residual SD	15.4384
242	90	91.842	-1.842	3.36485	-0.931692
245	93	92.979	0.021	0.000820625	0.0106219
255	98	96.769	1.231	1.53425	0.622645
257	95	97.527	-2.527	6.34714	-1.27817
257	95	97.527	-2.527	6.34714	-1.27817
259	95	98.285	-3.285	10.741	-1.66157
		residual Ave.	-0.00764655
			residual SD	1.97705

## Sheet: Fig 2
Unit: U/l
Canine
quartile	ALP_JSCC	ALP_IFCC	IFCC value estimated using regression formula	residual	(residual Ave. -residual)^2	standardized residuals
Q1	15	5	4.59	0.41	0.1681	0.0278474
Q1	15	5	4.59	0.41	0.1681	0.0278474
Q1	43	14	13.998	0.002	4e-06	0.000135841
Q1	53	18	17.358	0.642	0.412164	0.0436049
Q1	84	27	27.774	-0.774	0.599076	-0.0525704
Q1	89	30	29.454	0.546	0.298116	0.0370845
Q1	92	25	30.462	-5.462	29.8334	-0.370981
Q1	96	32	31.806	0.194	0.037636	0.0131766
Q1	96	35	31.806	3.194	10.2016	0.216938
Q1	101	33	33.486	-0.486	0.236196	-0.0330093
Q1	103	35	34.158	0.842	0.708964	0.057189
Q1	110	37	36.51	0.49	0.2401	0.033281
Q1	112	37	37.182	-0.182	0.033124	-0.0123615
Q1	113	37	37.518	-0.518	0.268324	-0.0351828
Q1	114	40	37.854	2.146	4.60532	0.145757
Q1	117	37	38.862	-1.862	3.46704	-0.126468
Q1	117	41	38.862	2.138	4.57104	0.145214
Q1	118	39	39.198	-0.198	0.039204	-0.0134482
Q1	119	40	39.534	0.466	0.217156	0.0316509
Q1	120	41	39.87	1.13	1.2769	0.07675
Q1	127	45	42.222	2.778	7.71728	0.188683
Q1	129	46	42.894	3.106	9.64724	0.210961
Q1	132	40	43.902	-3.902	15.2256	-0.265025
Q1	134	44	44.574	-0.574	0.329476	-0.0389863
Q1	134	43	44.574	-1.574	2.47748	-0.106907
Q1	135	46	44.91	1.09	1.1881	0.0740332
Q1	139	46	46.254	-0.254	0.064516	-0.0172518
Q1	139	42	46.254	-4.254	18.0965	-0.288933
Q2	142	47	45.755	1.245	1.55002	0.0845609
Q2	144	46	46.491	-0.491	0.241081	-0.0333489
Q2	145	52	46.859	5.141	26.4299	0.349179
Q2	159	53	52.011	0.989	0.978121	0.0671732
Q2	163	53	53.483	-0.483	0.233289	-0.0328055
Q2	164	56	53.851	2.149	4.6182	0.145961
Q2	169	57	55.691	1.309	1.71348	0.0889078
Q2	176	55	58.267	-3.267	10.6733	-0.221896
Q2	178	60	59.003	0.997	0.994009	0.0677166
Q2	190	66	63.419	2.581	6.66156	0.175302
Q2	194	63	64.891	-1.891	3.57588	-0.128437
Q2	194	56	64.891	-8.891	79.0499	-0.60388
Q2	196	64	65.627	-1.627	2.64713	-0.110506
Q2	200	68	67.099	0.901	0.811801	0.0611963
Q2	200	64	67.099	-3.099	9.6038	-0.210485
Q2	204	72	68.571	3.429	11.758	0.232899
Q2	207	71	69.675	1.325	1.75563	0.0899945
Q2	209	74	70.411	3.589	12.8809	0.243766
Q2	210	71	70.779	0.221	0.048841	0.0150104
Q2	211	70	71.147	-1.147	1.31561	-0.0779047
Q2	213	70	71.883	-1.883	3.54569	-0.127894
Q2	225	78	76.299	1.701	2.8934	0.115533
Q2	226	72	76.667	-4.667	21.7809	-0.316984
Q2	232	80	78.875	1.125	1.26562	0.0764104
Q2	240	85	81.819	3.181	10.1188	0.216055
Q2	240	83	81.819	1.181	1.39476	0.080214
Q2	241	80	82.187	-2.187	4.78297	-0.148542
Q3	253	82	80.664	1.336	1.7849	0.0907416
Q3	255	91	81.358	9.642	92.9682	0.654888
Q3	259	81	82.746	-1.746	3.04852	-0.118589
Q3	267	92	85.522	6.478	41.9645	0.439988
Q3	271	85	86.91	-1.91	3.6481	-0.129728
Q3	275	91	88.298	2.702	7.3008	0.183521
Q3	280	102	90.033	11.967	143.209	0.812803
Q3	282	84	90.727	-6.727	45.2525	-0.4569
Q3	282	89	90.727	-1.727	2.98253	-0.117298
Q3	303	84	98.014	-14.014	196.392	-0.951836
Q3	307	102	99.402	2.598	6.7496	0.176457
Q3	308	100	99.749	0.251	0.063001	0.017048
Q3	308	106	99.749	6.251	39.075	0.42457
Q3	313	101	101.484	-0.484	0.234256	-0.0328735
Q3	362	109	118.487	-9.487	90.0032	-0.644361
Q3	375	110	122.998	-12.998	168.948	-0.882829
Q3	394	129	129.591	-0.591	0.349281	-0.0401409
Q3	397	131	130.632	0.368	0.135424	0.0249947
Q3	409	143	134.796	8.204	67.3056	0.557219
Q3	415	143	136.878	6.122	37.4789	0.415809
Q3	417	146	137.572	8.428	71.0312	0.572433
Q3	451	140	149.37	-9.37	87.7969	-0.636414
Q3	488	163	162.209	0.791	0.625681	0.053725
Q3	530	172	176.783	-4.783	22.8771	-0.324863
Q3	532	174	177.477	-3.477	12.0895	-0.236159
Q3	535	185	178.518	6.482	42.0163	0.44026
Q4	537	159	162.875	-3.875	15.0156	-0.263191
Q4	538	167	163.161	3.839	14.7379	0.260746
Q4	549	184	166.307	17.693	313.042	1.20172
Q4	581	171	175.459	-4.459	19.8827	-0.302857
Q4	598	213	180.321	32.679	1067.92	2.21957
Q4	605	170	182.323	-12.323	151.856	-0.836983
Q4	617	164	185.755	-21.755	473.28	-1.47761
Q4	642	219	192.905	26.095	680.949	1.77238
Q4	654	196	196.337	-0.337	0.113569	-0.0228892
Q4	717	203	214.355	-11.355	128.936	-0.771236
Q4	736	264	219.789	44.211	1954.61	3.00283
Q4	745	226	222.363	3.637	13.2278	0.247026
Q4	780	223	232.373	-9.373	87.8531	-0.636618
Q4	798	222	237.521	-15.521	240.901	-1.05419
Q4	935	254	276.703	-22.703	515.426	-1.542
Q4	935	273	276.703	-3.703	13.7122	-0.251509
Q4	936	301	276.989	24.011	576.528	1.63084
Q4	1108	367	326.181	40.819	1666.19	2.77244
Q4	1235	334	362.503	-28.503	812.421	-1.93593
Q4	1249	328	366.507	-38.507	1482.79	-2.61541
Q4	1315	390	385.383	4.617	21.3167	0.313588
Q4	1370	403	401.113	1.887	3.56077	0.128166
Q4	1463	409	427.711	-18.711	350.102	-1.27086
Q4	1479	404	432.287	-28.287	800.154	-1.92126
Q4	1506	393	440.009	-47.009	2209.85	-3.19287
Q4	1529	418	446.587	-28.587	817.217	-1.94164
Q4	1615	555	471.183	83.817	7025.29	5.69288
			residual Ave.	-0.059463
				residual SD	14.7231

## Sheet: Fig 3_JCCC→IFCC
Unit: U/l
Bovine			Canine (Q1-3)			Canine (Q4)			Feline			Human
conversion factor	0.379		conversion factor	0.331		conversion factor	0.286		conversion factor	0.358		conversion factor	0.337
ALP_JSCC	ALP_IFCC	IFCC value estimated using conversion factor	ALP_JSCC	ALP_IFCC	IFCC value estimated using conversion factor	ALP_JSCC	ALP_IFCC	IFCC value estimated using conversion factor	ALP_JSCC	ALP_IFCC	IFCC value estimated using conversion factor	ALP_JSCC	ALP_IFCC	IFCC value estimated using conversion factor
28	11	10.612	15	5	4.965	537	159	153.582	15	5	5.37	89	37	29.993
30	10	11.37	15	5	4.965	538	167	153.868	19	7	6.802	92	33	31.004
37	14	14.023	43	14	14.233	549	184	157.014	20	8	7.16	112	40	37.744
37	14	14.023	53	18	17.543	581	171	166.166	30	11	10.74	121	44	40.777
44	17	16.676	84	27	27.804	598	213	171.028	31	12	11.098	122	43	41.114
45	16	17.055	89	30	29.459	605	170	173.03	32	11	11.456	122	43	41.114
48	17	18.192	92	25	30.452	617	164	176.462	34	12	12.172	123	49	41.451
49	18	18.571	96	32	31.776	642	219	183.612	40	15	14.32	123	45	41.451
49	18	18.571	96	35	31.776	654	196	187.044	40	15	14.32	126	45	42.462
49	18	18.571	101	33	33.431	717	203	205.062	41	15	14.678	136	49	45.832
51	19	19.329	103	35	34.093	736	264	210.496	44	15	15.752	141	58	47.517
52	19	19.708	110	37	36.41	745	226	213.07	45	16	16.11	142	46	47.854
52	21	19.708	112	37	37.072	780	223	223.08	45	17	16.11	146	48	49.202
53	20	20.087	113	37	37.403	798	222	228.228	49	18	17.542	147	52	49.539
53	19	20.087	114	40	37.734	935	254	267.41	53	20	18.974	150	52	50.55
54	19	20.466	117	37	38.727	935	273	267.41	54	20	19.332	153	54	51.561
55	20	20.845	117	41	38.727	936	301	267.696	54	21	19.332	153	52	51.561
55	21	20.845	118	39	39.058	1108	367	316.888	56	20	20.048	159	57	53.583
55	21	20.845	119	40	39.389	1235	334	353.21	57	20	20.406	161	64	54.257
57	21	21.603	120	41	39.72	1249	328	357.214	60	21	21.48	161	57	54.257
57	23	21.603	127	45	42.037	1315	390	376.09	68	26	24.344	168	69	56.616
57	23	21.603	129	46	42.699	1370	403	391.82	69	25	24.702	172	61	57.964
58	22	21.982	132	40	43.692	1463	409	418.418	70	25	25.06	172	61	57.964
58	21	21.982	134	44	44.354	1479	404	422.994	70	25	25.06	173	54	58.301
59	24	22.361	134	43	44.354	1506	393	430.716	72	24	25.776	173	62	58.301
59	24	22.361	135	46	44.685	1529	418	437.294	75	28	26.85	175	67	58.975
60	22	22.74	139	46	46.009	1615	555	461.89	75	27	26.85	177	62	59.649
62	24	23.498	139	42	46.009				76	27	27.208	177	72	59.649
62	23	23.498	142	47	47.002				82	30	29.356	179	74	60.323
63	26	23.877	144	46	47.664				83	29	29.714	180	62	60.66
64	24	24.256	145	52	47.995				86	34	30.788	180	60	60.66
65	26	24.635	159	53	52.629				86	32	30.788	180	65	60.66
65	24	24.635	163	53	53.953				86	29	30.788	182	64	61.334
65	23	24.635	164	56	54.284				87	30	31.146	182	74	61.334
65	28	24.635	169	57	55.939				88	34	31.504	182	58	61.334
69	26	26.151	176	55	58.256				90	33	32.22	183	65	61.671
69	26	26.151	178	60	58.918				91	33	32.578	185	63	62.345
69	26	26.151	190	66	62.89				91	33	32.578	187	64	63.019
69	25	26.151	194	63	64.214				93	31	33.294	187	67	63.019
72	28	27.288	194	56	64.214				93	34	33.294	188	77	63.356
72	27	27.288	196	64	64.876				95	33	34.01	190	64	64.03
72	27	27.288	200	68	66.2				97	36	34.726	194	80	65.378
73	28	27.667	200	64	66.2				101	36	36.158	197	70	66.389
74	28	28.046	204	72	67.524				101	35	36.158	198	70	66.726
74	26	28.046	207	71	68.517				105	36	37.59	199	72	67.063
75	28	28.425	209	74	69.179				108	42	38.664	199	69	67.063
76	31	28.804	210	71	69.51				109	38	39.022	199	71	67.063
77	30	29.183	211	70	69.841				116	42	41.528	201	71	67.737
78	29	29.562	213	70	70.503				119	44	42.602	202	79	68.074
79	29	29.941	225	78	74.475				119	46	42.602	202	72	68.074
79	30	29.941	226	72	74.806				123	46	44.034	202	69	68.074
79	28	29.941	232	80	76.792				123	49	44.034	206	68	69.422
79	30	29.941	240	85	79.44				125	44	44.75	208	74	70.096
81	31	30.699	240	83	79.44				125	45	44.75	208	73	70.096
85	31	32.215	241	80	79.771				127	46	45.466	211	74	71.107
87	32	32.973	253	82	83.743				138	51	49.404	212	86	71.444
88	33	33.352	255	91	84.405				138	49	49.404	214	75	72.118
89	34	33.731	259	81	85.729				140	50	50.12	215	76	72.455
89	34	33.731	267	92	88.377				141	50	50.478	217	76	73.129
90	37	34.11	271	85	89.701				141	53	50.478	220	78	74.14
90	35	34.11	275	91	91.025				146	55	52.268	220	79	74.14
93	35	35.247	280	102	92.68				150	55	53.7	222	79	74.814
94	36	35.626	282	84	93.342				165	57	59.07	224	70	75.488
95	37	36.005	282	89	93.342				170	60	60.86	224	79	75.488
95	36	36.005	303	84	100.293				170	60	60.86	225	79	75.825
96	42	36.384	307	102	101.617				175	68	62.65	225	78	75.825
99	39	37.521	308	100	101.948				186	69	66.588	226	77	76.162
103	45	39.037	308	106	101.948				190	69	68.02	229	86	77.173
104	39	39.416	313	101	103.603				196	77	70.168	230	73	77.51
105	40	39.795	362	109	119.822				200	74	71.6	234	79	78.858
106	41	40.174	375	110	124.125				211	71	75.538	234	96	78.858
106	39	40.174	394	129	130.414				212	73	75.896	236	97	79.532
108	39	40.932	397	131	131.407				217	78	77.686	237	66	79.869
109	41	41.311	409	143	135.379				218	79	78.044	240	84	80.88
109	38	41.311	415	143	137.365				219	77	78.402	241	74	81.217
111	45	42.069	417	146	138.027				220	75	78.76	242	82	81.554
115	45	43.585	451	140	149.281				223	79	79.834	246	87	82.902
116	43	43.964	488	163	161.528				225	79	80.55	249	79	83.913
116	43	43.964	530	172	175.43				235	85	84.13	250	88	84.25
117	45	44.343	532	174	176.092				245	88	87.71	253	85	85.261
124	51	46.996	535	185	177.085				247	82	88.426	255	90	85.935
125	50	47.375							251	92	89.858	256	87	86.272
128	47	48.512							253	88	90.574	259	106	87.283
128	49	48.512							257	93	92.006	260	90	87.62
130	51	49.27							268	99	95.944	263	76	88.631
131	49	49.649							273	100	97.734	264	102	88.968
133	49	50.407							277	102	99.166	267	91	89.979
134	49	50.786							278	93	99.524	272	86	91.664
134	53	50.786							279	107	99.882	274	89	92.338
139	54	52.681							282	96	100.956	287	97	96.719
139	52	52.681							282	104	100.956	296	83	99.752
139	52	52.681							287	103	102.746	305	89	102.785
139	52	52.681							288	106	103.104	315	101	106.155
140	51	53.06							291	111	104.178	317	108	106.829
145	57	54.955							310	108	110.98	321	113	108.177
146	58	55.334							314	104	112.412	323	113	108.851
151	55	57.229							349	129	124.942	326	102	109.862
153	58	57.987							350	132	125.3	339	120	114.243
153	60	57.987							352	135	126.016	357	143	120.309
160	61	60.64							352	126	126.016	388	128	130.756
162	60	61.398							364	137	130.312
167	60	63.293							403	141	144.274
178	78	67.462							534	181	191.172
194	71	73.526
200	75	75.8
200	75	75.8
202	80	76.558
213	80	80.727
224	89	84.896
228	82	86.412
242	90	91.718
245	93	92.855
255	98	96.645
257	95	97.403
257	95	97.403
259	95	98.161

## Sheet: Fig 3_IFCC→JSCC
Unit: U/l
Bovine			Canine (Q1-3)			Canine (Q4)			Feline			Human
conversion factor	2.639		conversion factor	3.025		conversion factor	3.5		conversion factor	2.793		conversion factor	2.968
ALP_JSCC	ALP_IFCC	IFCC value estimated using conversion factor	ALP_JSCC	ALP_IFCC	IFCC value estimated using conversion factor	ALP_JSCC	ALP_IFCC	IFCC value estimated using conversion factor	ALP_JSCC	ALP_IFCC	IFCC value estimated using conversion factor	ALP_JSCC	ALP_IFCC	IFCC value estimated using conversion factor
28	11	29.029	15	5	15.125	537	159	556.5	15	5	13.965	89	37	109.816
30	10	26.39	15	5	15.125	538	167	584.5	19	7	19.551	92	33	97.944
37	14	36.946	43	14	42.35	549	184	644	20	8	22.344	112	40	118.72
37	14	36.946	53	18	54.45	581	171	598.5	30	11	30.723	121	44	130.592
44	17	44.863	84	27	81.675	598	213	745.5	31	12	33.516	122	43	127.624
45	16	42.224	89	30	90.75	605	170	595	32	11	30.723	122	43	127.624
48	17	44.863	92	25	75.625	617	164	574	34	12	33.516	123	49	145.432
49	18	47.502	96	32	96.8	642	219	766.5	40	15	41.895	123	45	133.56
49	18	47.502	96	35	105.875	654	196	686	40	15	41.895	126	45	133.56
49	18	47.502	101	33	99.825	717	203	710.5	41	15	41.895	136	49	145.432
51	19	50.141	103	35	105.875	736	264	924	44	15	41.895	141	58	172.144
52	19	50.141	110	37	111.925	745	226	791	45	16	44.688	142	46	136.528
52	21	55.419	112	37	111.925	780	223	780.5	45	17	47.481	146	48	142.464
53	20	52.78	113	37	111.925	798	222	777	49	18	50.274	147	52	154.336
53	19	50.141	114	40	121	935	254	889	53	20	55.86	150	52	154.336
54	19	50.141	117	37	111.925	935	273	955.5	54	20	55.86	153	54	160.272
55	20	52.78	117	41	124.025	936	301	1053.5	54	21	58.653	153	52	154.336
55	21	55.419	118	39	117.975	1108	367	1284.5	56	20	55.86	159	57	169.176
55	21	55.419	119	40	121	1235	334	1169	57	20	55.86	161	64	189.952
57	21	55.419	120	41	124.025	1249	328	1148	60	21	58.653	161	57	169.176
57	23	60.697	127	45	136.125	1315	390	1365	68	26	72.618	168	69	204.792
57	23	60.697	129	46	139.15	1370	403	1410.5	69	25	69.825	172	61	181.048
58	22	58.058	132	40	121	1463	409	1431.5	70	25	69.825	172	61	181.048
58	21	55.419	134	44	133.1	1479	404	1414	70	25	69.825	173	54	160.272
59	24	63.336	134	43	130.075	1506	393	1375.5	72	24	67.032	173	62	184.016
59	24	63.336	135	46	139.15	1529	418	1463	75	28	78.204	175	67	198.856
60	22	58.058	139	46	139.15	1615	555	1942.5	75	27	75.411	177	62	184.016
62	24	63.336	139	42	127.05				76	27	75.411	177	72	213.696
62	23	60.697	142	47	142.175				82	30	83.79	179	74	219.632
63	26	68.614	144	46	139.15				83	29	80.997	180	62	184.016
64	24	63.336	145	52	157.3				86	34	94.962	180	60	178.08
65	26	68.614	159	53	160.325				86	32	89.376	180	65	192.92
65	24	63.336	163	53	160.325				86	29	80.997	182	64	189.952
65	23	60.697	164	56	169.4				87	30	83.79	182	74	219.632
65	28	73.892	169	57	172.425				88	34	94.962	182	58	172.144
69	26	68.614	176	55	166.375				90	33	92.169	183	65	192.92
69	26	68.614	178	60	181.5				91	33	92.169	185	63	186.984
69	26	68.614	190	66	199.65				91	33	92.169	187	64	189.952
69	25	65.975	194	63	190.575				93	31	86.583	187	67	198.856
72	28	73.892	194	56	169.4				93	34	94.962	188	77	228.536
72	27	71.253	196	64	193.6				95	33	92.169	190	64	189.952
72	27	71.253	200	68	205.7				97	36	100.548	194	80	237.44
73	28	73.892	200	64	193.6				101	36	100.548	197	70	207.76
74	28	73.892	204	72	217.8				101	35	97.755	198	70	207.76
74	26	68.614	207	71	214.775				105	36	100.548	199	72	213.696
75	28	73.892	209	74	223.85				108	42	117.306	199	69	204.792
76	31	81.809	210	71	214.775				109	38	106.134	199	71	210.728
77	30	79.17	211	70	211.75				116	42	117.306	201	71	210.728
78	29	76.531	213	70	211.75				119	44	122.892	202	79	234.472
79	29	76.531	225	78	235.95				119	46	128.478	202	72	213.696
79	30	79.17	226	72	217.8				123	46	128.478	202	69	204.792
79	28	73.892	232	80	242				123	49	136.857	206	68	201.824
79	30	79.17	240	85	257.125				125	44	122.892	208	74	219.632
81	31	81.809	240	83	251.075				125	45	125.685	208	73	216.664
85	31	81.809	241	80	242				127	46	128.478	211	74	219.632
87	32	84.448	253	82	248.05				138	51	142.443	212	86	255.248
88	33	87.087	255	91	275.275				138	49	136.857	214	75	222.6
89	34	89.726	259	81	245.025				140	50	139.65	215	76	225.568
89	34	89.726	267	92	278.3				141	50	139.65	217	76	225.568
90	37	97.643	271	85	257.125				141	53	148.029	220	78	231.504
90	35	92.365	275	91	275.275				146	55	153.615	220	79	234.472
93	35	92.365	280	102	308.55				150	55	153.615	222	79	234.472
94	36	95.004	282	84	254.1				165	57	159.201	224	70	207.76
95	37	97.643	282	89	269.225				170	60	167.58	224	79	234.472
95	36	95.004	303	84	254.1				170	60	167.58	225	79	234.472
96	42	110.838	307	102	308.55				175	68	189.924	225	78	231.504
99	39	102.921	308	100	302.5				186	69	192.717	226	77	228.536
103	45	118.755	308	106	320.65				190	69	192.717	229	86	255.248
104	39	102.921	313	101	305.525				196	77	215.061	230	73	216.664
105	40	105.56	362	109	329.725				200	74	206.682	234	79	234.472
106	41	108.199	375	110	332.75				211	71	198.303	234	96	284.928
106	39	102.921	394	129	390.225				212	73	203.889	236	97	287.896
108	39	102.921	397	131	396.275				217	78	217.854	237	66	195.888
109	41	108.199	409	143	432.575				218	79	220.647	240	84	249.312
109	38	100.282	415	143	432.575				219	77	215.061	241	74	219.632
111	45	118.755	417	146	441.65				220	75	209.475	242	82	243.376
115	45	118.755	451	140	423.5				223	79	220.647	246	87	258.216
116	43	113.477	488	163	493.075				225	79	220.647	249	79	234.472
116	43	113.477	530	172	520.3				235	85	237.405	250	88	261.184
117	45	118.755	532	174	526.35				245	88	245.784	253	85	252.28
124	51	134.589	535	185	559.625				247	82	229.026	255	90	267.12
125	50	131.95							251	92	256.956	256	87	258.216
128	47	124.033							253	88	245.784	259	106	314.608
128	49	129.311							257	93	259.749	260	90	267.12
130	51	134.589							268	99	276.507	263	76	225.568
131	49	129.311							273	100	279.3	264	102	302.736
133	49	129.311							277	102	284.886	267	91	270.088
134	49	129.311							278	93	259.749	272	86	255.248
134	53	139.867							279	107	298.851	274	89	264.152
139	54	142.506							282	96	268.128	287	97	287.896
139	52	137.228							282	104	290.472	296	83	246.344
139	52	137.228							287	103	287.679	305	89	264.152
139	52	137.228							288	106	296.058	315	101	299.768
140	51	134.589							291	111	310.023	317	108	320.544
145	57	150.423							310	108	301.644	321	113	335.384
146	58	153.062							314	104	290.472	323	113	335.384
151	55	145.145							349	129	360.297	326	102	302.736
153	58	153.062							350	132	368.676	339	120	356.16
153	60	158.34							352	135	377.055	357	143	424.424
160	61	160.979							352	126	351.918	388	128	379.904
162	60	158.34							364	137	382.641
167	60	158.34							403	141	393.813
178	78	205.842							534	181	505.533
194	71	187.369
200	75	197.925
200	75	197.925
202	80	211.12
213	80	211.12
224	89	234.871
228	82	216.398
242	90	237.51
245	93	245.427
255	98	258.622
257	95	250.705
257	95	250.705
259	95	250.705
